# Supplementary material for: Single and Mixed Strains of Probiotics Reduced Hepatic Fat Accumulation and Inflammation and Altered Gut Microbiome in a Nonalcoholic Steatohepatitis Rat Model
Source: Biomedicines. 2024 Aug 14;12(8):1847. doi: 10.3390/biomedicines12081847 (PMC11605219; doi:10.3390/biomedicines12081847)
Supplement: Supplementary file 1 [file biomedicines-12-01847-s001.zip]

Archive with 1 entries (1 files):
- biomedicines-3113055-supplementary.pdf
